# Supplementary material for: Circulatory Adipokines and Incretins in Adolescent Idiopathic Scoliosis: A Pilot Study
Source: Children (Basel). 2022 Oct 25;9(11):1619. doi: 10.3390/children9111619 (PMC9688531; doi:10.3390/children9111619)
Supplement: Supplementary file 1 [file children-09-01619-s001.zip]

Archive with 1 entries (1 files):
- children-1986206-supplementary.pdf
